# Supplementary material for: Simultaneous Analysis for Quality Control of Traditional Herbal Medicine, Gungha-Tang, Using Liquid Chromatography–Tandem Mass Spectrometry
Source: Molecules. 2022 Feb 11;27(4):1223. doi: 10.3390/molecules27041223 (PMC8877009; doi:10.3390/molecules27041223)
Supplement: Supplementary file 1 [file molecules-27-01223-s001.zip]

Archive with 1 entries (1 files):
- molecules-1576664-supplementary.pdf
